# Supplementary material for: Cross-clade simultaneous HIV drug resistance genotyping for reverse transcriptase, protease, and integrase inhibitor mutations by Illumina MiSeq
Source: Retrovirology. 2014 Dec 23;11:122. doi: 10.1186/s12977-014-0122-8 (PMC4302432; doi:10.1186/s12977-014-0122-8)
Supplement: Additional file 2: — All non-synonymous variants detected while sequencing HXB2 clonal stock viruses from three independent PCR amplifications and two independent sequencing reactions to determine the error rates associated with this sequencing method. [file 12977_2014_122_MOESM2_ESM.xlsx]

## Sheet: Additional_file_2
Additional file 2: All non-synonymous variants detected while sequencing HXB2 clonal stock viruses from three independent PCR amplifications and two independent sequencing reactions to determine the error rates associated with this sequencing method.
One of the three PCR amplifications used our nested PCR strategy to assess differences in error rates associated with a nested PCR approach.
nt start position*	nt end position	Sample	Drug resistance mutations**	Amino acid change	Coverage	Variant frequency	Gene product
2274	2276	HXB2-nested		R -> A	971	0.2% -> 0.2%	Protease
2275	2275	HXB2-2		R -> Q	960	0.001	Protease
2275	2275	HXB2-2		R -> L	960	0.001	Protease
2275	2275	HXB2-1		R -> L	2503	0.001	Protease
2280	2282		L10IFVC				Protease
2280	2280	HXB2-2		L -> I	1102	0.002	Protease
2280	2280	HXB2-2		L -> F	1102	0.002	Protease
2281	2281	HXB2-nested		L -> P	1123	0.002	Protease
2281	2281	HXB2-1		L -> P	2897	0.002	Protease
2283	2285		V11I				Protease
2286	2286	HXB2-2		T -> A	1256	0.004	Protease
2286	2286	HXB2-1		T -> A	3177	0.001	Protease
2287	2287	HXB2-nested		T -> I	1417	0.001	Protease
2292	2292	HXB2-2		K -> E	1975	0.001	Protease
2293	2293	HXB2-2		K -> R	2035	0.002	Protease
2293	2293	HXB2-nested		K -> R	1831	0.003	Protease
2293	2293	HXB2-1		K -> R	5083	0.005	Protease
2295	2295	HXB2-nested		I -> V	1894	0.002	Protease
2296	2297	HXB2-1		I -> T	5542	0.1% -> 0.1%	Protease
2298	2300		G16E				Protease
2298	2298	HXB2-1		G -> W	5822	0.001	Protease
2299	2299	HXB2-1		G -> V	6034	0.001	Protease
2301	2301	HXB2-2		G -> W	2435	0.003	Protease
2301	2301	HXB2-1		G -> W	6082	0.001	Protease
2302	2302	HXB2-nested		G -> E	2129	0.002	Protease
2305	2305	HXB2-2		Q -> R	2544	0.003	Protease
2305	2305	HXB2-1		Q -> R	6336	0.002	Protease
2310	2312		K20RMITV				Protease
2310	2310	HXB2-1		K -> E	7166	0.003	Protease
2311	2311	HXB2-2		K -> R	2946	0.003	Protease
2311	2311	HXB2-nested		K -> R	2532	0.001	Protease
2311	2311	HXB2-1		K -> R	7450	0.001	Protease
2319	2319	HXB2-1		L -> I	8811	0.001	Protease
2322	2324		L24I				Protease
2326	2326	HXB2-2		D -> G	4522	0.002	Protease
2326	2326	HXB2-nested		D -> G	3382	0.003	Protease
2326	2326	HXB2-1		D -> G	11335	0.002	Protease
2332	2332	HXB2-nested		G -> E	3967	0.002	Protease
2338	2338	HXB2-2		D -> G	5866	0.002	Protease
2338	2338	HXB2-nested		D -> G	4319	0.001	Protease
2340	2342		D30N				Protease
2341	2341	HXB2-2		D -> G	6229	0.001	Protease
2341	2341	HXB2-nested		D -> G	4542	0.002	Protease
2341	2341	HXB2-1		D -> G	16193	0.001	Protease
2344	2344	HXB2-nested		T -> I	4912	0.001	Protease
2346	2348		V32I				Protease
2349	2351		L33FIV				Protease
2351	2351	HXB2-2			8490	0.001	Protease
2352	2354		E34Q				Protease
2353	2353	HXB2-2		E -> G	8561	0.002	Protease
2358	2360		M36LIV				Protease
2358	2358	HXB2-2		M -> V	8565	0.001	Protease
2358	2358	HXB2-1		M -> V	21882	0.001	Protease
2360	2360	HXB2-2		M -> I	8614	0.001	Protease
2361	2361	HXB2-2		S -> G	8624	0.002	Protease
2361	2361	HXB2-nested		S -> G	6106	0.001	Protease
2361	2361	HXB2-1		S -> G	22022	0.001	Protease
2367	2367	HXB2-nested		P -> S	6209	0.001	Protease
2373	2373	HXB2-1		R -> G	22702	0.001	Protease
2379	2381		K43T				Protease
2379	2379	HXB2-2		K -> E	9083	0.002	Protease
2379	2379	HXB2-1		K -> E	22916	0.002	Protease
2380	2380	HXB2-2		K -> R	9104	0.001	Protease
2380	2380	HXB2-nested		K -> R	6407	0.002	Protease
2380	2380	HXB2-1		K -> R	22956	0.001	Protease
2388	2390		M46I/L				Protease
2391	2393		I47V/A				Protease
2391	2391	HXB2-2		I -> V	9170	0.002	Protease
2391	2391	HXB2-nested		I -> V	6411	0.002	Protease
2391	2391	HXB2-1		I -> V	23231	0.001	Protease
2393	2393	HXB2-2		I -> M	9133	0.001	Protease
2393	2393	HXB2-nested		I -> M	6381	0.001	Protease
2394	2396		G48V/M				Protease
2394	2394	HXB2-nested		G -> R	6387	0.001	Protease
2395	2395	HXB2-1		G -> V	23321	0.001	Protease
2400	2402		I50L/V				Protease
2400	2400	HXB2-1		I -> V	23064	0.001	Protease
2409	2411		F53LY				Protease
2412	2414		I54VTALM				Protease
2421	2421	HXB2-2		R -> G	9205	0.001	Protease
2421	2421	HXB2-nested		R -> G	6245	0.003	Protease
2421	2421	HXB2-1		R -> G	24857	0.002	Protease
2424	2426		Q58E				Protease
2425	2425	HXB2-2		Q -> R	9235	0.001	Protease
2425	2425	HXB2-nested		Q -> R	6189	0.001	Protease
2425	2425	HXB2-1		Q -> R	24541	0.001	Protease
2430	2432		D60E				Protease
2431	2431	HXB2-2		D -> G	9578	0.002	Protease
2431	2431	HXB2-1		D -> G	26039	0.001	Protease
2434	2434	HXB2-2		Q -> R	9538	0.001	Protease
2434	2434	HXB2-nested		Q -> R	6331	0.001	Protease
2434	2434	HXB2-1		Q -> R	25906	0.001	Protease
2436	2438		I62V				Protease
2436	2436	HXB2-2		I -> V	9514	0.001	Protease
2436	2436	HXB2-1		I -> V	25880	0.001	Protease
2439	2441		L63P				Protease
2440	2440	HXB2-nested		L -> P	6304	0.001	Protease
2442	2444		I64LMV				Protease
2457	2459		H69KR				Protease
2457	2457	HXB2-nested		H -> Y	6199	0.001	Protease
2463	2465		A71VITL				Protease
2468	2468	HXB2-2		I -> M	9341	0.002	Protease
2468	2468	HXB2-nested		I -> M	6170	0.002	Protease
2468	2468	HXB2-1		I -> M	25647	0.001	Protease
2469	2471		G73CSTA				Protease
2472	2474		T74P				Protease
2477	2477	HXB2-nested			5863	0.001	Protease
2478	2480		L76V				Protease
2481	2483		V77I				Protease
2483	2483	HXB2-2			8673	0.001	Protease
2485	2485	HXB2-2		G -> V	8229	0.001	Protease
2485	2485	HXB2-nested		G -> V	5546	0.003	Protease
2493	2493	HXB2-2		P -> S	8504	0.001	Protease
2496	2498		V82ATFSL				Protease
2497	2497	HXB2-nested		V -> A	5583	0.001	Protease
2500	2500	HXB2-1		N -> S	21674	0.001	Protease
2502	2504		I84V				Protease
2505	2507		I85V				Protease
2505	2505	HXB2-2		I -> V	8472	0.001	Protease
2511	2511	HXB2-1		R -> G	21626	0.002	Protease
2514	2516		N88S/D				Protease
2517	2519		L89VIM				Protease
2520	2522		L90M				Protease
2522	2522	HXB2-2		L -> F	8642	0.001	Protease
2523	2523	HXB2-2		T -> A	8637	0.002	Protease
2523	2523	HXB2-nested		T -> A	5827	0.002	Protease
2529	2531		I93LM				Protease
2529	2529	HXB2-2		I -> V	8838	0.001	Protease
2529	2529	HXB2-nested		I -> V	6010	0.002	Protease
2529	2529	HXB2-1		I -> V	22711	0.001	Protease
2532	2532	HXB2-1		G -> C	22648	0.001	Protease
2535	2535	HXB2-2		C -> R	8739	0.001	Protease
2535	2535	HXB2-nested		C -> R	5914	0.002	Protease
2538	2538	HXB2-nested		T -> A	5896	0.002	Protease
2566	2566	HXB2-2		E -> G	8268	0.002	reverse transcriptase
2566	2566	HXB2-nested		E -> G	5406	0.004	reverse transcriptase
2566	2566	HXB2-1		E -> G	22076	0.002	reverse transcriptase
2568	2568	HXB2-2		T -> A	8311	0.002	reverse transcriptase
2568	2568	HXB2-nested		T -> A	5446	0.002	reverse transcriptase
2568	2568	HXB2-1		T -> A	22147	0.001	reverse transcriptase
2587	2587	HXB2-2		K -> R	7834	0.003	reverse transcriptase
2587	2587	HXB2-nested		K -> R	5012	0.002	reverse transcriptase
2587	2587	HXB2-1		K -> R	20899	0.001	reverse transcriptase
2595	2595	HXB2-nested		M -> V	4852	0.001	reverse transcriptase
2599	2599	HXB2-2		D -> G	7356	0.001	reverse transcriptase
2599	2599	HXB2-nested		D -> G	4711	0.001	reverse transcriptase
2599	2599	HXB2-1		D -> G	20109	0.001	reverse transcriptase
2614	2614	HXB2-1		K -> R	20399	0.001	reverse transcriptase
2626	2626	HXB2-nested		L -> S	4262	0.002	reverse transcriptase
2628	2628	HXB2-nested		T -> A	4181	0.003	reverse transcriptase
2628	2628	HXB2-1		T -> A	19729	0.002	reverse transcriptase
2632	2632	HXB2-2		E -> G	6716	0.001	reverse transcriptase
2632	2632	HXB2-nested		E -> G	4131	0.001	reverse transcriptase
2632	2632	HXB2-1		E -> G	19492	0.001	reverse transcriptase
2635	2635	HXB2-1		E -> G	18214	0.001	reverse transcriptase
2637	2637	HXB2-2		K -> E	6646	0.001	reverse transcriptase
2638	2638	HXB2-1		K -> R	18882	0.001	reverse transcriptase
2655	2655	HXB2-nested		E -> K	3932	0.001	reverse transcriptase
2656	2656	HXB2-1		E -> G	17675	0.001	reverse transcriptase
2665	2665	HXB2-nested		T -> I	3948	0.001	reverse transcriptase
2668	2668	HXB2-2		E -> G	6617	0.001	reverse transcriptase
2670	2672		M41L				reverse transcriptase
2670	2670	HXB2-2		M -> V	6687	0.002	reverse transcriptase
2670	2670	HXB2-nested		M -> V	3997	0.002	reverse transcriptase
2670	2670	HXB2-1		M -> V	17897	0.002	reverse transcriptase
2671	2671	HXB2-nested		M -> T	3932	0.001	reverse transcriptase
2674	2674	HXB2-2		E -> G	6711	0.001	reverse transcriptase
2674	2674	HXB2-nested		E -> G	4041	0.002	reverse transcriptase
2674	2674	HXB2-1		E -> G	18076	0.002	reverse transcriptase
2676	2676	HXB2-nested		K -> E	3999	0.001	reverse transcriptase
2677	2677	HXB2-2		K -> R	6647	0.002	reverse transcriptase
2677	2677	HXB2-nested		K -> R	4000	0.004	reverse transcriptase
2677	2677	HXB2-1		K -> R	17946	0.002	reverse transcriptase
2680	2680	HXB2-2		E -> G	6532	0.001	reverse transcriptase
2680	2680	HXB2-1		E -> G	17755	0.002	reverse transcriptase
2683	2683	HXB2-2		G -> V	6367	0.001	reverse transcriptase
2685	2685	HXB2-1		K -> E	17660	0.001	reverse transcriptase
2709	2709	HXB2-2		N -> D	6751	0.001	reverse transcriptase
2709	2709	HXB2-nested		N -> D	4087	0.001	reverse transcriptase
2709	2709	HXB2-1		N -> D	17700	0.001	reverse transcriptase
2719	2719	HXB2-2		N -> S	7057	0.001	reverse transcriptase
2727	2727	HXB2-nested		V -> I	4371	0.001	reverse transcriptase
2733	2735		A62V				reverse transcriptase
2742	2744		K65R				reverse transcriptase
2745	2745	HXB2-2		K -> E	7476	0.002	reverse transcriptase
2745	2745	HXB2-nested		K -> E	4551	0.002	reverse transcriptase
2745	2745	HXB2-1		K -> E	19495	0.002	reverse transcriptase
2746	2746	HXB2-2		K -> R	7397	0.001	reverse transcriptase
2746	2746	HXB2-nested		K -> R	4572	0.002	reverse transcriptase
2746	2746	HXB2-1		K -> R	19465	0.002	reverse transcriptase
2749	2749	HXB2-2		D -> G	7351	0.003	reverse transcriptase
2749	2749	HXB2-nested		D -> G	4561	0.002	reverse transcriptase
2749	2749	HXB2-1		D -> G	19177	0.002	reverse transcriptase
2751	2751	HXB2-2		S -> G	7265	0.002	reverse transcriptase
2751	2751	HXB2-nested		S -> G	4505	0.002	reverse transcriptase
2751	2751	HXB2-1		S -> G	18877	0.001	reverse transcriptase
2754	2756		T69ins				reverse transcriptase
2754	2754	HXB2-nested		T -> A	4681	0.001	reverse transcriptase
2757	2759		K70R				reverse transcriptase
2763	2763	HXB2-2		R -> G	7629	0.001	reverse transcriptase
2763	2763	HXB2-nested		R -> G	4863	0.002	reverse transcriptase
2763	2763	HXB2-1		R -> G	19960	0.002	reverse transcriptase
2769	2771		L74V				reverse transcriptase
2772	2774		V75I				reverse transcriptase
2778	2780		F77L				reverse transcriptase
2781	2781	HXB2-2		R -> G	7954	0.002	reverse transcriptase
2781	2781	HXB2-nested		R -> G	5126	0.002	reverse transcriptase
2784	2784	HXB2-nested		E -> K	5115	0.002	reverse transcriptase
2794	2794	HXB2-2		K -> R	8752	0.002	reverse transcriptase
2794	2794	HXB2-1		K -> R	23530	0.001	reverse transcriptase
2796	2796	HXB2-2		R -> G	8448	0.001	reverse transcriptase
2796	2796	HXB2-nested		R -> G	5504	0.001	reverse transcriptase
2796	2796	HXB2-1		R -> G	22891	0.001	reverse transcriptase
2806	2806	HXB2-2		D -> G	8551	0.002	reverse transcriptase
2806	2806	HXB2-1		D -> G	23756	0.001	reverse transcriptase
2811	2811	HXB2-nested		W -> R	5978	0.001	reverse transcriptase
2817	2819		V90I				reverse transcriptase
2820	2820	HXB2-2		Q -> K	9130	0.001	reverse transcriptase
2841	2843		A98G				reverse transcriptase
2841	2841	HXB2-nested		A -> T	7026	0.001	reverse transcriptase
2843	2843	HXB2-nested			7124	0.001	reverse transcriptase
2843	2843	HXB2-1			27496	0.001	reverse transcriptase
2844	2844	HXB2-2		G -> W	10386	0.002	reverse transcriptase
2847	2849		L100I				reverse transcriptase
2850	2852		K101N/S/H				reverse transcriptase
2854	2854	HXB2-2		K -> R	10553	0.004	reverse transcriptase
2854	2854	HXB2-nested		K -> R	7355	0.001	reverse transcriptase
2854	2854	HXB2-1		K -> R	28219	0.002	reverse transcriptase
2856	2858		K103N				reverse transcriptase
2856	2856	HXB2-2		K -> E	10592	0.001	reverse transcriptase
2856	2856	HXB2-1		K -> E	28308	0.001	reverse transcriptase
2865	2867		V106A/M/I				reverse transcriptase
2870	2870	HXB2-nested			7530	0.001	reverse transcriptase
2871	2873		V108I				reverse transcriptase
2871	2871	HXB2-nested		V -> I	7713	0.001	reverse transcriptase
2872	2872	HXB2-nested		V -> A	7571	0.001	reverse transcriptase
2875	2875	HXB2-nested		L -> P	7596	0.001	reverse transcriptase
2878	2878	HXB2-nested		D -> G	7912	0.001	reverse transcriptase
2878	2878	HXB2-1		D -> G	29609	0.001	reverse transcriptase
2881	2881	HXB2-nested		V -> A	7512	0.002	reverse transcriptase
2887	2887	HXB2-2		D -> G	10550	0.001	reverse transcriptase
2887	2887	HXB2-nested		D -> G	7515	0.001	reverse transcriptase
2887	2887	HXB2-1		D -> G	27936	0.001	reverse transcriptase
2892	2894		Y115F				reverse transcriptase
2895	2897		F116Y				reverse transcriptase
2902	2902	HXB2-nested		V -> A	7667	0.002	reverse transcriptase
2911	2911	HXB2-nested		D -> G	7777	0.001	reverse transcriptase
2911	2911	HXB2-1		D -> G	29315	0.001	reverse transcriptase
2914	2914	HXB2-2		E -> G	10826	0.001	reverse transcriptase
2914	2914	HXB2-nested		E -> G	7631	0.001	reverse transcriptase
2914	2914	HXB2-1		E -> G	28147	0.001	reverse transcriptase
2917	2917	HXB2-2		D -> G	10771	0.002	reverse transcriptase
2917	2917	HXB2-1		D -> G	27918	0.001	reverse transcriptase
2922	2922	HXB2-2		R -> G	10971	0.002	reverse transcriptase
2922	2922	HXB2-nested		R -> G	7791	0.003	reverse transcriptase
2922	2922	HXB2-1		R -> G	28370	0.002	reverse transcriptase
2925	2927	HXB2-2		K -> E	11144	0.001	reverse transcriptase
2943	2943	HXB2-2		I -> V	11005	0.001	reverse transcriptase
2943	2943	HXB2-nested		I -> V	7976	0.001	reverse transcriptase
2955	2955	HXB2-2		N -> D	10996	0.001	reverse transcriptase
2956	2956	HXB2-1		N -> S	29802	0.001	reverse transcriptase
2961	2963		E138KAGQR				reverse transcriptase
2962	2962	HXB2-2		E -> G	10678	0.001	reverse transcriptase
2962	2962	HXB2-nested		E -> G	8218	0.001	reverse transcriptase
2962	2962	HXB2-1		E -> G	29260	0.001	reverse transcriptase
2964	2964	HXB2-2		T -> A	10574	0.002	reverse transcriptase
2964	2964	HXB2-nested		T -> A	8179	0.002	reverse transcriptase
2964	2964	HXB2-1		T -> A	28907	0.002	reverse transcriptase
2970	2970	HXB2-2		G -> W	10914	0.001	reverse transcriptase
2970	2970	HXB2-1		G -> W	29653	0.001	reverse transcriptase
2971	2971	HXB2-2		G -> V	10974	0.001	reverse transcriptase
2973	2973	HXB2-2		I -> V	11037	0.001	reverse transcriptase
2973	2973	HXB2-1		I -> V	30174	0.001	reverse transcriptase
2976	2976	HXB2-nested		R -> G	8605	0.002	reverse transcriptase
2983	2983	HXB2-2		Q -> R	10999	0.001	reverse transcriptase
2983	2983	HXB2-nested		Q -> R	8569	0.001	reverse transcriptase
2995	2995	HXB2-2		L -> P	10929	0.001	reverse transcriptase
2995	2995	HXB2-nested		L -> P	8817	0.002	reverse transcriptase
2995	2995	HXB2-1		L -> P	30209	0.001	reverse transcriptase
3000	3002		Q151M				reverse transcriptase
3001	3001	HXB2-2		Q -> R	11185	0.002	reverse transcriptase
3001	3001	HXB2-nested		Q -> R	8992	0.002	reverse transcriptase
3001	3001	HXB2-1		Q -> R	30499	0.002	reverse transcriptase
3002	3002	HXB2-2		Q -> H	11247	0.001	reverse transcriptase
3002	3002	HXB2-1		Q -> H	30626	0.001	reverse transcriptase
3009	3009	HXB2-2		K -> E	11316	0.001	reverse transcriptase
3009	3009	HXB2-nested		K -> E	9055	0.002	reverse transcriptase
3009	3009	HXB2-1		K -> E	30970	0.001	reverse transcriptase
3015	3015	HXB2-nested		S -> P	8839	0.002	reverse transcriptase
3024	3024	HXB2-2		I -> V	11622	0.001	reverse transcriptase
3028	3028	HXB2-2		F -> S	11732	0.001	reverse transcriptase
3028	3028	HXB2-nested		F -> S	9300	0.002	reverse transcriptase
3033	3033	HXB2-nested		S -> G	9197	0.001	reverse transcriptase
3039	3039	HXB2-nested		M -> V	8972	0.001	reverse transcriptase
3042	3042	HXB2-2		T -> A	11473	0.001	reverse transcriptase
3042	3042	HXB2-nested		T -> A	9010	0.003	reverse transcriptase
3042	3042	HXB2-1		T -> A	30358	0.002	reverse transcriptase
3055	3055	HXB2-2		E -> G	11278	0.001	reverse transcriptase
3055	3055	HXB2-nested		E -> G	8885	0.001	reverse transcriptase
3055	3055	HXB2-1		E -> G	30249	0.001	reverse transcriptase
3061	3061	HXB2-nested		F -> S	8906	0.001	reverse transcriptase
3063	3063	HXB2-nested		R -> G	8916	0.001	reverse transcriptase
3079	3079	HXB2-2		D -> G	10631	0.002	reverse transcriptase
3079	3079	HXB2-nested		D -> G	8369	0.001	reverse transcriptase
3079	3079	HXB2-1		D -> G	28556	0.002	reverse transcriptase
3083	3083	HXB2-2		I -> M	10488	0.002	reverse transcriptase
3083	3083	HXB2-nested		I -> M	8310	0.001	reverse transcriptase
3084	3086		V179DFTL				reverse transcriptase
3091	3091	HXB2-2		Y -> C	10160	0.001	reverse transcriptase
3099	3101		M184V/I				reverse transcriptase
3099	3099	HXB2-2		M -> V	9730	0.001	reverse transcriptase
3099	3099	HXB2-nested		M -> V	7814	0.001	reverse transcriptase
3099	3099	HXB2-1		M -> V	26057	0.001	reverse transcriptase
3111	3113		Y188LHC				reverse transcriptase
3111	3111	HXB2-nested		Y -> H	7300	0.001	reverse transcriptase
3117	3119		G190ASE				reverse transcriptase
3124	3124	HXB2-2		D -> G	8477	0.001	reverse transcriptase
3124	3124	HXB2-nested		D -> G	7217	0.002	reverse transcriptase
3130	3130	HXB2-2		E -> G	8707	0.001	reverse transcriptase
3134	3134	HXB2-1		I -> M	24076	0.001	reverse transcriptase
3135	3135	HXB2-2		G -> W	8265	0.001	reverse transcriptase
3135	3135	HXB2-1		G -> W	24227	0.001	reverse transcriptase
3139	3139	HXB2-2		Q -> R	7949	0.002	reverse transcriptase
3139	3139	HXB2-nested		Q -> R	7000	0.002	reverse transcriptase
3139	3139	HXB2-1		Q -> R	23460	0.001	reverse transcriptase
3144	3144	HXB2-2		R -> G	7910	0.002	reverse transcriptase
3147	3147	HXB2-2		T -> A	8001	0.001	reverse transcriptase
3147	3147	HXB2-nested		T -> A	7170	0.002	reverse transcriptase
3147	3147	HXB2-1		T -> A	22984	0.001	reverse transcriptase
3157	3157	HXB2-2		E -> G	7802	0.001	reverse transcriptase
3157	3157	HXB2-1		E -> G	22122	0.002	reverse transcriptase
3160	3160	HXB2-2		E -> G	7658	0.001	reverse transcriptase
3160	3160	HXB2-1		E -> G	22011	0.001	reverse transcriptase
3165	3165	HXB2-2		R -> G	7673	0.002	reverse transcriptase
3165	3165	HXB2-nested		R -> G	6998	0.001	reverse transcriptase
3165	3165	HXB2-1		R -> G	21565	0.002	reverse transcriptase
3169	3169	HXB2-2		Q -> R	7786	0.002	reverse transcriptase
3169	3169	HXB2-nested		Q -> R	7150	0.001	reverse transcriptase
3172	3172	HXB2-2		H -> R	7835	0.001	reverse transcriptase
3180	3180	HXB2-2		R -> G	7793	0.001	reverse transcriptase
3180	3180	HXB2-nested		R -> G	7220	0.002	reverse transcriptase
3180	3180	HXB2-1		R -> G	21818	0.002	reverse transcriptase
3183	3183	HXB2-nested		W -> R	6939	0.002	reverse transcriptase
3185	3185	HXB2-1		W -> C	20969	0.001	reverse transcriptase
3192	3194		T215Y/F				reverse transcriptase
3194	3194	HXB2-2			7453	0.002	reverse transcriptase
3195	3195	HXB2-nested		T -> A	7130	0.002	reverse transcriptase
3202	3202	HXB2-2		D -> G	7836	0.002	reverse transcriptase
3202	3202	HXB2-nested		D -> G	7468	0.002	reverse transcriptase
3202	3202	HXB2-1		D -> G	21266	0.002	reverse transcriptase
3204	3206		K219Q/E				reverse transcriptase
3207	3207	HXB2-nested		K -> E	7615	0.001	reverse transcriptase
3210	3212		H221Y				reverse transcriptase
3214	3214	HXB2-nested		Q -> R	7576	0.001	reverse transcriptase
3220	3220	HXB2-nested		E -> G	7432	0.001	reverse transcriptase
3220	3220	HXB2-1		E -> G	21485	0.001	reverse transcriptase
3222	3224		P225H				reverse transcriptase
3226	3226	HXB2-2		P -> Q	7988	0.001	reverse transcriptase
3228	3230		F227C				reverse transcriptase
3237	3239		M230LI				reverse transcriptase
3239	3239	HXB2-2		M -> I	7930	0.001	reverse transcriptase
3239	3239	HXB2-1		M -> I	22084	0.001	reverse transcriptase
3247	3247	HXB2-nested		E -> G	7867	0.002	reverse transcriptase
3247	3247	HXB2-1		E -> G	22376	0.001	reverse transcriptase
3250	3250	HXB2-2		L -> P	7702	0.002	reverse transcriptase
3250	3250	HXB2-nested		L -> P	7724	0.002	reverse transcriptase
3250	3250	HXB2-1		L -> P	21703	0.002	reverse transcriptase
3253	3253	HXB2-nested		H -> R	7830	0.001	reverse transcriptase
3267	3267	HXB2-2		T -> A	7734	0.001	reverse transcriptase
3267	3267	HXB2-nested		T -> A	7862	0.002	reverse transcriptase
3267	3267	HXB2-1		T -> A	21031	0.001	reverse transcriptase
3274	3274	HXB2-2		Q -> R	7887	0.001	reverse transcriptase
3274	3274	HXB2-nested		Q -> R	7869	0.002	reverse transcriptase
3274	3274	HXB2-1		Q -> R	21613	0.001	reverse transcriptase
3280	3280	HXB2-nested		I -> T	8438	0.002	reverse transcriptase
3298	3298	HXB2-2		D -> G	8113	0.002	reverse transcriptase
3298	3298	HXB2-nested		D -> G	8241	0.002	reverse transcriptase
3298	3298	HXB2-1		D -> G	21155	0.002	reverse transcriptase
3300	3300	HXB2-2		S -> G	8148	0.001	reverse transcriptase
3300	3300	HXB2-nested		S -> G	8286	0.001	reverse transcriptase
3300	3300	HXB2-1		S -> G	21075	0.002	reverse transcriptase
3303	3303	HXB2-nested		W -> R	8355	0.002	reverse transcriptase
3306	3306	HXB2-2		T -> A	8331	0.002	reverse transcriptase
3306	3306	HXB2-1		T -> A	21493	0.001	reverse transcriptase
3310	3310	HXB2-2		V -> A	8389	0.002	reverse transcriptase
3310	3310	HXB2-nested		V -> A	8492	0.002	reverse transcriptase
3310	3310	HXB2-1		V -> A	21461	0.002	reverse transcriptase
3312	3312	HXB2-nested		N -> D	8651	0.001	reverse transcriptase
3316	3316	HXB2-2		D -> G	8722	0.002	reverse transcriptase
3316	3316	HXB2-nested		D -> G	8817	0.003	reverse transcriptase
3316	3316	HXB2-1		D -> G	22086	0.002	reverse transcriptase
3318	3318	HXB2-nested		I -> V	8811	0.001	reverse transcriptase
3318	3318	HXB2-1		I -> V	22142	0.001	reverse transcriptase
3319	3319	HXB2-2		I -> T	8700	0.001	reverse transcriptase
3325	3325	HXB2-2		K -> R	8946	0.001	reverse transcriptase
3325	3325	HXB2-1		K -> R	22724	0.001	reverse transcriptase
3333	3333	HXB2-2		G -> W	8597	0.001	reverse transcriptase
3355	3355	HXB2-nested		Q -> R	8894	0.002	reverse transcriptase
3357	3357	HXB2-nested		I -> V	9177	0.002	reverse transcriptase
3366	3366	HXB2-1		G -> W	25473	0.001	reverse transcriptase
3378	3378	HXB2-2		R -> G	9692	0.001	reverse transcriptase
3378	3378	HXB2-nested		R -> G	9225	0.002	reverse transcriptase
3378	3378	HXB2-1		R -> G	25935	0.002	reverse transcriptase
3379	3379	HXB2-nested		R -> K	9253	0.002	reverse transcriptase
3391	3391	HXB2-nested		K -> R	9313	0.001	reverse transcriptase
3397	3397	HXB2-nested		L -> P	9724	0.001	reverse transcriptase
3405	3405	HXB2-2		T -> A	10414	0.001	reverse transcriptase
3405	3405	HXB2-nested		T -> A	9570	0.001	reverse transcriptase
3417	3417	HXB2-nested		T -> A	9751	0.001	reverse transcriptase
3448	3448	HXB2-2		E -> G	10111	0.002	reverse transcriptase
3448	3448	HXB2-nested		E -> G	9535	0.003	reverse transcriptase
3448	3448	HXB2-1		E -> G	25803	0.002	reverse transcriptase
3451	3451	HXB2-2		L -> P	10124	0.001	reverse transcriptase
3451	3451	HXB2-nested		L -> P	9527	0.001	reverse transcriptase
3451	3451	HXB2-1		L -> P	25783	0.001	reverse transcriptase
3466	3466	HXB2-2		N -> S	9793	0.001	reverse transcriptase
3466	3466	HXB2-nested		N -> S	9191	0.002	reverse transcriptase
3466	3466	HXB2-1		N -> S	25213	0.001	reverse transcriptase
3472	3472	HXB2-2		E -> G	9516	0.001	reverse transcriptase
3493	3493	HXB2-nested		H -> R	8972	0.001	reverse transcriptase
3499	3499	HXB2-nested		V -> A	8582	0.002	reverse transcriptase
3501	3501	HXB2-nested		Y -> H	8623	0.001	reverse transcriptase
3507	3507	HXB2-2		D -> Y	9489	0.002	reverse transcriptase
3507	3507	HXB2-1		D -> Y	25220	0.002	reverse transcriptase
3508	3508	HXB2-2		D -> G	9410	0.001	reverse transcriptase
3508	3508	HXB2-nested		D -> G	8693	0.002	reverse transcriptase
3508	3508	HXB2-1		D -> G	25056	0.001	reverse transcriptase
3511	3511	HXB2-2		P -> Q	9076	0.001	reverse transcriptase
3511	3511	HXB2-1		P -> Q	24165	0.001	reverse transcriptase
3513	3513	HXB2-1		S -> P	24461	0.001	reverse transcriptase
3520	3520	HXB2-2		D -> G	9216	0.001	reverse transcriptase
3520	3520	HXB2-nested		D -> G	8619	0.001	reverse transcriptase
3520	3520	HXB2-1		D -> G	24586	0.002	reverse transcriptase
3538	3538	HXB2-2		Q -> R	9253	0.002	reverse transcriptase
3538	3538	HXB2-nested		Q -> R	8766	0.002	reverse transcriptase
3538	3538	HXB2-1		Q -> R	24133	0.001	reverse transcriptase
3541	3541	HXB2-1		K -> R	25477	0.001	reverse transcriptase
3544	3544	HXB2-2		Q -> R	9296	0.002	reverse transcriptase
3544	3544	HXB2-nested		Q -> R	8827	0.002	reverse transcriptase
3544	3544	HXB2-1		Q -> R	24950	0.001	reverse transcriptase
3546	3546	HXB2-2		G -> W	9299	0.001	reverse transcriptase
3546	3546	HXB2-1		G -> W	25136	0.001	reverse transcriptase
3550	3550	HXB2-2		Q -> R	9357	0.001	reverse transcriptase
3556	3556	HXB2-nested		Q -> R	8948	0.001	reverse transcriptase
3561	3561	HXB2-2		T -> A	9293	0.001	reverse transcriptase
3561	3561	HXB2-nested		T -> A	8741	0.003	reverse transcriptase
3561	3561	HXB2-1		T -> A	24840	0.002	reverse transcriptase
3580	3580	HXB2-nested		E -> G	8630	0.002	reverse transcriptase
3580	3580	HXB2-1		E -> G	24835	0.001	reverse transcriptase
3582	3582	HXB2-nested		P -> S	8646	0.001	reverse transcriptase
3621	3621	HXB2-2		R -> G	8981	0.003	reverse transcriptase
3621	3621	HXB2-nested		R -> G	8158	0.004	reverse transcriptase
3621	3621	HXB2-1		R -> G	24252	0.003	reverse transcriptase
3623	3623	HXB2-2		R -> S	8876	0.001	reverse transcriptase
3630	3630	HXB2-2		H -> N	8609	0.001	reverse transcriptase
3630	3630	HXB2-1		H -> N	23339	0.002	reverse transcriptase
3631	3631	HXB2-nested		H -> R	7775	0.002	reverse transcriptase
3634	3634	HXB2-nested		T -> I	8256	0.001	reverse transcriptase
3640	3640	HXB2-nested		D -> G	8156	0.001	reverse transcriptase
3643	3643	HXB2-nested		V -> A	7866	0.001	reverse transcriptase
3658	3658	HXB2-2		E -> G	8635	0.002	reverse transcriptase
3658	3658	HXB2-nested		E -> G	7781	0.002	reverse transcriptase
3658	3658	HXB2-1		E -> G	22614	0.003	reverse transcriptase
3664	3664	HXB2-nested		V -> A	7507	0.001	reverse transcriptase
3674	3674	HXB2-nested		I -> M	7678	0.001	reverse transcriptase
3675	3675	HXB2-nested		T -> A	7688	0.002	reverse transcriptase
3675	3677	HXB2-nested		T -> A	7688	0.1% -> 0.1%	reverse transcriptase
3682	3682	HXB2-nested		E -> G	7718	0.001	reverse transcriptase
3684	3684	HXB2-nested		S -> G	7762	0.002	reverse transcriptase
3684	3684	HXB2-1		S -> G	21417	0.001	reverse transcriptase
3689	3689	HXB2-nested		I -> M	7804	0.002	reverse transcriptase
3689	3689	HXB2-1		I -> M	21857	0.001	reverse transcriptase
3690	3690	HXB2-nested		V -> I	7995	0.001	reverse transcriptase
3695	3695	HXB2-nested		I -> M	7883	0.001	reverse transcriptase
3703	3703	HXB2-nested		K -> R	7680	0.001	reverse transcriptase
3703	3703	HXB2-1		K -> R	20625	0.001	reverse transcriptase
3705	3705	HXB2-nested		T -> A	7712	0.002	reverse transcriptase
3705	3705	HXB2-1		T -> A	20648	0.001	reverse transcriptase
3726	3726	HXB2-2		I -> V	8440	0.001	reverse transcriptase
3733	3733	HXB2-nested		K -> R	8567	0.002	reverse transcriptase
3733	3733	HXB2-1		K -> R	21663	0.001	reverse transcriptase
3736	3736	HXB2-nested		E -> G	8534	0.001	reverse transcriptase
3738	3738	HXB2-2		T -> A	8447	0.001	reverse transcriptase
3738	3738	HXB2-nested		T -> A	8564	0.001	reverse transcriptase
3738	3738	HXB2-1		T -> A	21314	0.001	reverse transcriptase
3742	3742	HXB2-2		W -> L	8629	0.001	reverse transcriptase
3742	3742	HXB2-1		W -> L	21714	0.001	reverse transcriptase
3747	3747	HXB2-nested		T -> A	8790	0.003	reverse transcriptase
3753	3753	HXB2-nested		W -> R	8486	0.002	reverse transcriptase
3754	3754	HXB2-2		W -> L	8360	0.002	reverse transcriptase
3756	3756	HXB2-2		T -> A	8227	0.001	reverse transcriptase
3756	3756	HXB2-nested		T -> A	8503	0.003	reverse transcriptase
3756	3756	HXB2-1		T -> A	20862	0.002	reverse transcriptase
3760	3760	HXB2-2		E -> G	8336	0.002	reverse transcriptase
3760	3760	HXB2-nested		E -> G	8534	0.002	reverse transcriptase
3760	3760	HXB2-1		E -> G	21036	0.001	reverse transcriptase
3765	3765	HXB2-nested		W -> R	8320	0.001	reverse transcriptase
3769	3769	HXB2-nested		Q -> R	8231	0.001	reverse transcriptase
3774	3774	HXB2-1		T -> A	20873	0.001	reverse transcriptase
3777	3777	HXB2-nested		W -> R	8200	0.002	reverse transcriptase
3777	3777	HXB2-1		W -> R	21426	0.001	reverse transcriptase
3780	3780	HXB2-nested		I -> V	8164	0.002	reverse transcriptase
3784	3784	HXB2-2		P -> L	7839	0.001	reverse transcriptase
3790	3790	HXB2-2		W -> L	7540	0.001	reverse transcriptase
3791	3791	HXB2-2		W -> C	7540	0.001	reverse transcriptase
3793	3793	HXB2-2		E -> G	7305	0.002	reverse transcriptase
3793	3793	HXB2-1		E -> G	20196	0.002	reverse transcriptase
3795	3795	HXB2-2		F -> L	7099	0.001	reverse transcriptase
3826	3826	HXB2-2		W -> L	7987	0.002	reverse transcriptase
3828	3828	HXB2-1		Y -> H	20883	0.001	reverse transcriptase
3838	3838	HXB2-nested		E -> G	7741	0.002	reverse transcriptase
3840	3840	HXB2-nested		K -> E	7676	0.003	reverse transcriptase
3844	3844	HXB2-nested		E -> G	7543	0.001	reverse transcriptase
3856	3856	HXB2-1		G -> V	19975	0.001	reverse transcriptase
3864	3864	HXB2-nested		T -> A	7213	0.001	reverse transcriptase
3867	3867	HXB2-nested		F -> L	7406	0.001	reverse transcriptase
3868	3868	HXB2-nested		F -> S	7502	0.001	reverse transcriptase
3877	3877	HXB2-nested		D -> G	7509	0.001	reverse transcriptase
3880	3880	HXB2-2		G -> V	7770	0.001	reverse transcriptase
3880	3880	HXB2-1		G -> V	20498	0.001	reverse transcriptase
3882	3882	HXB2-nested		A -> T	7413	0.001	reverse transcriptase
3889	3889	HXB2-2		N -> S	8143	0.001	reverse transcriptase
3889	3889	HXB2-nested		N -> S	7691	0.001	reverse transcriptase
3891	3891	HXB2-2		R -> G	8156	0.001	reverse transcriptase
3891	3891	HXB2-nested		R -> G	7711	0.002	reverse transcriptase
3892	3892	HXB2-2		R -> M	8131	0.001	reverse transcriptase
3895	3895	HXB2-2		E -> G	7964	0.002	reverse transcriptase
3897	3897	HXB2-2		T -> A	8086	0.001	reverse transcriptase
3897	3897	HXB2-nested		T -> A	7606	0.002	reverse transcriptase
3897	3897	HXB2-1		T -> A	22450	0.002	reverse transcriptase
3915	3915	HXB2-nested		G -> R	7912	0.001	reverse transcriptase
3919	3919	HXB2-nested		Y -> C	7791	0.001	reverse transcriptase
3922	3922	HXB2-2		V -> A	8804	0.001	reverse transcriptase
3922	3922	HXB2-nested		V -> A	7804	0.002	reverse transcriptase
3922	3922	HXB2-1		V -> A	23937	0.001	reverse transcriptase
3936	3936	HXB2-nested		R -> G	7827	0.001	reverse transcriptase
3936	3936	HXB2-1		R -> G	24592	0.001	reverse transcriptase
3942	3942	HXB2-nested		K -> E	7937	0.001	reverse transcriptase
3948	3948	HXB2-nested		V -> I	7708	0.001	reverse transcriptase
3949	3949	HXB2-2		V -> A	8886	0.002	reverse transcriptase
3949	3949	HXB2-nested		V -> A	7631	0.003	reverse transcriptase
3949	3949	HXB2-1		V -> A	24326	0.002	reverse transcriptase
3951	3951	HXB2-nested		T -> A	7674	0.001	reverse transcriptase
3954	3954	HXB2-2		L -> I	9472	0.001	reverse transcriptase
3955	3955	HXB2-2		L -> P	9502	0.001	reverse transcriptase
3955	3955	HXB2-nested		L -> P	8162	0.001	reverse transcriptase
3957	3957	HXB2-nested		T -> A	8223	0.001	reverse transcriptase
3960	3960	HXB2-2		D -> Y	9441	0.001	reverse transcriptase
3960	3960	HXB2-1		D -> Y	24700	0.001	reverse transcriptase
3963	3963	HXB2-2		T -> A	9564	0.001	reverse transcriptase
3963	3963	HXB2-nested		T -> A	8322	0.002	reverse transcriptase
3966	3966	HXB2-nested		T -> A	8527	0.001	reverse transcriptase
3966	3966	HXB2-1		T -> A	25762	0.001	reverse transcriptase
3973	3973	HXB2-nested		Q -> R	8746	0.001	reverse transcriptase
3976	3976	HXB2-nested		K -> R	8781	0.002	reverse transcriptase
3978	3978	HXB2-nested		T -> A	8705	0.001	reverse transcriptase
3982	3982	HXB2-nested		E -> G	8674	0.002	reverse transcriptase
3982	3982	HXB2-1		E -> G	26260	0.001	reverse transcriptase
4009	4009	HXB2-2		Q -> R	10270	0.002	reverse transcriptase
4009	4009	HXB2-nested		Q -> R	8759	0.003	reverse transcriptase
4009	4009	HXB2-1		Q -> R	26574	0.002	reverse transcriptase
4012	4012	HXB2-nested		D -> G	8688	0.001	reverse transcriptase
4021	4021	HXB2-nested		L -> S	8621	0.001	reverse transcriptase
4030	4030	HXB2-2		N -> S	9960	0.001	reverse transcriptase
4030	4030	HXB2-nested		N -> S	8348	0.003	reverse transcriptase
4033	4033	HXB2-2		I -> T	9957	0.001	reverse transcriptase
4038	4038	HXB2-nested		T -> A	8095	0.001	reverse transcriptase
4042	4042	HXB2-nested		D -> G	8001	0.002	reverse transcriptase
4044	4044	HXB2-2		S -> P	9663	0.002	reverse transcriptase
4044	4044	HXB2-nested		S -> P	7915	0.002	reverse transcriptase
4044	4044	HXB2-1		S -> P	24894	0.002	reverse transcriptase
4051	4051	HXB2-nested		Y -> C	7970	0.001	reverse transcriptase
4053	4053	HXB2-nested		A -> T	8091	0.001	reverse transcriptase
4063	4063	HXB2-2		I -> T	9457	0.001	reverse transcriptase
4063	4063	HXB2-nested		I -> T	7944	0.002	reverse transcriptase
4063	4063	HXB2-1		I -> T	25252	0.001	reverse transcriptase
4065	4065	HXB2-nested		I -> V	7965	0.001	reverse transcriptase
4069	4069	HXB2-nested		Q -> R	8166	0.001	reverse transcriptase
4075	4075	HXB2-2		Q -> R	9458	0.001	reverse transcriptase
4081	4081	HXB2-2		D -> G	9214	0.002	reverse transcriptase
4081	4081	HXB2-nested		D -> G	7846	0.002	reverse transcriptase
4083	4083	HXB2-nested		Q -> K	7895	0.001	reverse transcriptase
4090	4090	HXB2-nested		E -> G	7769	0.001	reverse transcriptase
4092	4092	HXB2-2		S -> P	9179	0.002	reverse transcriptase
4092	4092	HXB2-nested		S -> P	7760	0.001	reverse transcriptase
4092	4092	HXB2-1		S -> P	23022	0.001	reverse transcriptase
4096	4096	HXB2-1		E -> G	23284	0.001	reverse transcriptase
4102	4102	HXB2-2		V -> A	9723	0.002	reverse transcriptase
4102	4102	HXB2-nested		V -> A	8015	0.002	reverse transcriptase
4102	4102	HXB2-1		V -> A	25190	0.001	reverse transcriptase
4104	4104	HXB2-nested		N -> D	7987	0.001	reverse transcriptase
4105	4105	HXB2-nested		N -> S	8078	0.001	reverse transcriptase
4117	4117	HXB2-nested		E -> G	7987	0.002	reverse transcriptase
4120	4120	HXB2-nested		Q -> R	7946	0.001	reverse transcriptase
4132	4132	HXB2-nested		K -> R	8090	0.002	reverse transcriptase
4132	4132	HXB2-1		K -> R	24700	0.001	reverse transcriptase
4135	4135	HXB2-nested		E -> G	8077	0.001	reverse transcriptase
4137	4137	HXB2-nested		K -> E	8068	0.001	reverse transcriptase
4138	4138	HXB2-2		K -> R	9436	0.002	reverse transcriptase
4138	4138	HXB2-nested		K -> R	8060	0.002	reverse transcriptase
4138	4138	HXB2-1		K -> R	24714	0.002	reverse transcriptase
4141	4141	HXB2-2		V -> A	9162	0.002	reverse transcriptase
4141	4141	HXB2-nested		V -> A	7798	0.004	reverse transcriptase
4141	4141	HXB2-1		V -> A	24234	0.002	reverse transcriptase
4147	4147	HXB2-2		L -> P	9491	0.002	reverse transcriptase
4147	4147	HXB2-nested		L -> P	8117	0.002	reverse transcriptase
4147	4147	HXB2-1		L -> P	24597	0.001	reverse transcriptase
4149	4149	HXB2-nested		A -> T	8211	0.001	reverse transcriptase
4153	4153	HXB2-2		W -> L	9585	0.002	reverse transcriptase
4153	4153	HXB2-1		W -> L	24812	0.001	reverse transcriptase
4156	4156	HXB2-nested		V -> A	7935	0.002	reverse transcriptase
4165	4165	HXB2-nested		H -> R	8181	0.001	reverse transcriptase
4168	4168	HXB2-nested		K -> R	8329	0.001	reverse transcriptase
4186	4186	HXB2-nested		E -> G	8389	0.002	reverse transcriptase
4204	4204	HXB2-2		V -> A	8766	0.002	reverse transcriptase
4204	4204	HXB2-nested		V -> A	7903	0.001	reverse transcriptase
4204	4204	HXB2-1		V -> A	22666	0.001	reverse transcriptase
4206	4206	HXB2-nested		S -> G	7800	0.001	reverse transcriptase
4210	4210	HXB2-nested		A -> V	7829	0.001	reverse transcriptase
4218	4218	HXB2-2		R -> G	8337	0.002	reverse transcriptase
4218	4218	HXB2-nested		R -> G	7449	0.005	reverse transcriptase
4218	4218	HXB2-1		R -> G	21154	0.001	reverse transcriptase
4225	4225	HXB2-nested		V -> A	7054	0.001	reverse transcriptase
4228	4228	HXB2-2		L -> P	7915	0.001	integrase
4242	4242	HXB2-nested		I -> V	7366	0.001	integrase
4244	4244	HXB2-2		I -> M	7776	0.001	integrase
4244	4244	HXB2-nested		I -> M	7114	0.001	integrase
4248	4248	HXB2-nested		K -> E	7332	0.001	integrase
4249	4249	HXB2-2		K -> R	7285	0.002	integrase
4249	4249	HXB2-nested		K -> R	6987	0.003	integrase
4249	4249	HXB2-1		K -> R	19932	0.001	integrase
4252	4252	HXB2-nested		A -> V	7132	0.001	integrase
4254	4254	HXB2-1		Q -> K	19714	0.001	integrase
4261	4261	HXB2-nested		E -> G	7152	0.002	integrase
4261	4261	HXB2-1		E -> G	19266	0.001	integrase
4267	4267	HXB2-2		E -> G	7090	0.001	integrase
4267	4267	HXB2-nested		E -> G	7132	0.002	integrase
4267	4267	HXB2-1		E -> G	19111	0.001	integrase
4276	4276	HXB2-2		H -> R	6873	0.001	integrase
4276	4276	HXB2-nested		H -> R	7064	0.002	integrase
4276	4276	HXB2-1		H -> R	18693	0.001	integrase
4284	4284	HXB2-2		W -> R	6989	0.001	integrase
4287	4287	HXB2-2		R -> G	6830	0.002	integrase
4287	4287	HXB2-nested		R -> G	7213	0.003	integrase
4287	4287	HXB2-1		R -> G	18732	0.001	integrase
4293	4293	HXB2-2		M -> V	6832	0.002	integrase
4293	4293	HXB2-nested		M -> V	7276	0.001	integrase
4293	4293	HXB2-1		M -> V	18787	0.002	integrase
4299	4299	HXB2-2		S -> G	6728	0.001	integrase
4309	4309	HXB2-nested		N -> S	6705	0.001	integrase
4312	4312	HXB2-nested		L -> P	6609	0.002	integrase
4312	4312	HXB2-1		L -> P	17683	0.002	integrase
4324	4324	HXB2-2		V -> A	6714	0.001	integrase
4333	4333	HXB2-nested		E -> G	7066	0.001	integrase
4335	4335	HXB2-nested		I -> V	7068	0.001	integrase
4337	4337	HXB2-2		I -> M	6847	0.001	integrase
4337	4337	HXB2-nested		I -> M	7076	0.002	integrase
4344	4344	HXB2-nested		S -> G	6928	0.001	integrase
4347	4347	HXB2-1		C -> R	18906	0.001	integrase
4351	4351	HXB2-nested		D -> G	7108	0.001	integrase
4359	4359	HXB2-1		Q -> K	18460	0.001	integrase
4360	4360	HXB2-2		Q -> R	6675	0.002	integrase
4360	4360	HXB2-nested		Q -> R	6975	0.002	integrase
4360	4360	HXB2-1		Q -> R	18426	0.002	integrase
4363	4363	HXB2-2		L -> P	6861	0.001	integrase
4372	4372	HXB2-2		E -> G	6704	0.002	integrase
4372	4372	HXB2-nested		E -> G	7041	0.002	integrase
4372	4372	HXB2-1		E -> G	18302	0.001	integrase
4377	4377	HXB2-nested		M -> V	7135	0.001	integrase
4378	4378	HXB2-nested		M -> T	7139	0.001	integrase
4381	4381	HXB2-nested		H -> R	7129	0.002	integrase
4390	4390	HXB2-2		V -> A	6493	0.001	integrase
4390	4390	HXB2-nested		V -> A	6788	0.001	integrase
4393	4393	HXB2-2		D -> G	6313	0.001	integrase
4393	4393	HXB2-nested		D -> G	6608	0.002	integrase
4393	4393	HXB2-1		D -> G	16761	0.001	integrase
4395	4395	HXB2-2		C -> R	6420	0.002	integrase
4395	4395	HXB2-nested		C -> R	6675	0.002	integrase
4395	4395	HXB2-1		C -> R	16786	0.001	integrase
4398	4398	HXB2-1		S -> G	16641	0.001	integrase
4404	4404	HXB2-nested		G -> R	6621	0.001	integrase
4405	4405	HXB2-nested		G -> E	6635	0.001	integrase
4409	4409	HXB2-nested		I -> M	6422	0.001	integrase
4423	4423	HXB2-2		C -> Y	6283	0.001	integrase
4425	4427		T66A/IAK				integrase
4440	4440	HXB2-nested		K -> E	6468	0.001	integrase
4444	4444	HXB2-nested		V -> A	6382	0.001	integrase
4450	4450	HXB2-nested		L -> P	6416	0.002	integrase
4450	4450	HXB2-1		L -> P	16266	0.001	integrase
4453	4453	HXB2-nested		V -> A	6358	0.001	integrase
4453	4453	HXB2-1		V -> A	16279	0.001	integrase
4459	4459	HXB2-nested		V -> A	6389	0.001	integrase
4461	4461	HXB2-2		H -> N	6284	0.001	integrase
4462	4462	HXB2-2		H -> R	6307	0.001	integrase
4462	4462	HXB2-nested		H -> R	6375	0.003	integrase
4462	4462	HXB2-1		H -> R	16202	0.001	integrase
4465	4465	HXB2-2		V -> A	6223	0.001	integrase
4470	4470	HXB2-2		S -> G	6110	0.001	integrase
4479	4479	HXB2-nested		I -> V	6338	0.001	integrase
4500	4500	HXB2-nested		A -> T	5904	0.001	integrase
4501	4501	HXB2-nested		A -> E	5909	0.003	integrase
4503	4505		E92Q				integrase
4504	4504	HXB2-nested		E -> G	5865	0.001	integrase
4506	4506	HXB2-nested		T -> A	5840	0.001	integrase
4513	4513	HXB2-2		Q -> R	5391	0.003	integrase
4513	4513	HXB2-nested		Q -> R	5667	0.002	integrase
4513	4513	HXB2-1		Q -> R	14036	0.002	integrase
4518	4518	HXB2-nested		T -> A	5485	0.001	integrase
4518	4518	HXB2-1		T -> A	13838	0.001	integrase
4522	4522	HXB2-2		A -> V	5192	0.001	integrase
4531	4531	HXB2-2		L -> P	5059	0.002	integrase
4531	4531	HXB2-1		L -> P	14278	0.001	integrase
4548	4548	HXB2-nested		R -> G	5332	0.001	integrase
4551	4551	HXB2-1		W -> R	13582	0.001	integrase
4561	4561	HXB2-nested		K -> R	4964	0.001	integrase
4568	4568	HXB2-2		I -> M	4476	0.001	integrase
4575	4575	HXB2-1		D -> Y	11953	0.001	integrase
4576	4576	HXB2-nested		D -> G	4682	0.001	integrase
4576	4576	HXB2-1		D -> G	12200	0.001	integrase
4579	4579	HXB2-2		N -> S	4078	0.001	integrase
4579	4579	HXB2-nested		N -> S	4636	0.001	integrase
4582	4582	HXB2-nested		G -> D	4696	0.001	integrase
4584	4584	HXB2-nested		S -> R	4671	0.001	integrase
4584	4584	HXB2-nested		S -> G	4671	0.003	integrase
4584	4584	HXB2-1		S -> G	11551	0.001	integrase
4593	4593	HXB2-2		T -> A	4044	0.002	integrase
4593	4593	HXB2-nested		T -> A	4593	0.002	integrase
4593	4593	HXB2-1		T -> A	11578	0.001	integrase
4596	4596	HXB2-2		G -> S	4188	0.999	integrase
4596	4596	HXB2-nested		G -> S	4713	0.998	integrase
4596	4598	HXB2-nested		G -> S	4699	0.001	integrase
4596	4596	HXB2-1		G -> S	11732	0.998	integrase
4596	4598	HXB2-1		G -> S	11732	0.1% -> 0.1%	integrase
4599	4599	HXB2-nested		A -> T	4629	0.001	integrase
4602	4602	HXB2-2		T -> A	4303	0.002	integrase
4602	4602	HXB2-nested		T -> A	4767	0.001	integrase
4602	4602	HXB2-1		T -> A	11947	0.001	integrase
4603	4603	HXB2-nested		T -> M	4824	0.001	integrase
4606	4606	HXB2-2		V -> A	4228	0.001	integrase
4606	4606	HXB2-nested		V -> A	4709	0.001	integrase
4609	4609	HXB2-2		R -> K	4263	0.999	integrase
4609	4609	HXB2-nested		R -> K	4763	0.997	integrase
4609	4609	HXB2-1		R -> K	11997	0.998	integrase
4615	4615	HXB2-nested		A -> V	4791	0.001	integrase
4617	4617	HXB2-2		C -> R	4277	0.001	integrase
4617	4617	HXB2-nested		C -> R	4847	0.001	integrase
4617	4617	HXB2-1		C -> R	11826	0.001	integrase
4620	4620	HXB2-1		W -> R	11818	0.001	integrase
4621	4621	HXB2-2		W -> L	4335	0.001	integrase
4624	4624	HXB2-2		W -> L	4209	0.002	integrase
4624	4624	HXB2-1		W -> L	11613	0.001	integrase
4630	4630	HXB2-nested		G -> E	4864	0.001	integrase
4636	4636	HXB2-nested		K -> R	4905	0.001	integrase
4639	4639	HXB2-nested		Q -> R	4902	0.002	integrase
4647	4649		G140S/A				integrase
4648	4648	HXB2-1		G -> V	11201	0.001	integrase
4651	4651	HXB2-2		I -> T	4158	0.001	integrase
4651	4651	HXB2-1		I -> T	10980	0.001	integrase
4656	4658		Y143R/C/H				integrase
4656	4656	HXB2-nested		Y -> H	4765	0.001	integrase
4656	4656	HXB2-1		Y -> H	11094	0.001	integrase
4657	4657	HXB2-2		Y -> C	4093	0.001	integrase
4665	4665	HXB2-2		Q -> K	4211	0.001	integrase
4668	4670		S147G				integrase
4671	4673		A148H/R/K				integrase
4672	4672	HXB2-2		Q -> R	4166	0.001	integrase
4672	4672	HXB2-nested		Q -> R	4842	0.001	integrase
4672	4672	HXB2-1		Q -> R	11098	0.001	integrase
4674	4674	HXB2-nested		G -> R	4807	0.001	integrase
4684	4684	HXB2-nested		E -> G	4309	0.001	integrase
4692	4694		N155H				integrase
4699	4699	HXB2-nested		E -> G	4266	0.002	integrase
4705	4705	HXB2-2		K -> R	3576	0.001	integrase
4714	4714	HXB2-2		I -> T	3812	0.001	integrase
4715	4715	HXB2-nested		I -> M	4349	0.003	integrase
4715	4715	HXB2-1		I -> M	10069	0.002	integrase
4720	4720	HXB2-2		Q -> R	3673	0.001	integrase
4720	4720	HXB2-nested		Q -> R	4342	0.001	integrase
4723	4723	HXB2-2		V -> A	3704	0.001	integrase
4723	4723	HXB2-nested		V -> A	4371	0.002	integrase
4725	4725	HXB2-2		R -> G	3663	0.001	integrase
4725	4725	HXB2-nested		R -> G	4288	0.002	integrase
4725	4725	HXB2-1		R -> G	10003	0.001	integrase
4726	4726	HXB2-2		R -> I	3884	0.001	integrase
4728	4728	HXB2-2		D -> N	3846	0.001	integrase
4729	4729	HXB2-nested		D -> G	4471	0.001	integrase
4731	4731	HXB2-1		Q -> K	9872	0.001	integrase
4732	4732	HXB2-2		Q -> R	3681	0.001	integrase
4732	4732	HXB2-nested		Q -> R	4381	0.003	integrase
4732	4732	HXB2-1		Q -> R	9930	0.001	integrase
4734	4734	HXB2-nested		A -> T	4429	0.001	integrase
4744	4744	HXB2-2		L -> P	3953	0.001	integrase
4744	4744	HXB2-nested		L -> P	4637	0.001	integrase
4744	4744	HXB2-1		L -> P	10352	0.002	integrase
4749	4749	HXB2-2		T -> A	3880	0.002	integrase
4749	4749	HXB2-nested		T -> A	4533	0.003	integrase
4759	4759	HXB2-nested		Q -> R	4520	0.001	integrase
4762	4762	HXB2-1		M -> T	10104	0.001	integrase
4768	4768	HXB2-2		V -> A	3770	0.002	integrase
4770	4770	HXB2-nested		F -> L	4501	0.001	integrase
4770	4770	HXB2-1		F -> L	10015	0.002	integrase
4771	4771	HXB2-2		F -> S	3762	0.001	integrase
4771	4771	HXB2-nested		F -> S	4455	0.003	integrase
4771	4771	HXB2-1		F -> S	9936	0.002	integrase
4773	4773	HXB2-nested		I -> V	4500	0.002	integrase
4774	4774	HXB2-2		I -> T	3775	0.001	integrase
4774	4774	HXB2-nested		I -> T	4488	0.002	integrase
4774	4774	HXB2-1		I -> T	9903	0.001	integrase
4776	4776	HXB2-1		H -> N	9901	0.001	integrase
4777	4777	HXB2-nested		H -> R	4494	0.002	integrase
4785	4785	HXB2-2		K -> E	3967	0.001	integrase
4788	4788	HXB2-nested		R -> G	4674	0.001	integrase
4788	4788	HXB2-1		R -> G	10130	0.001	integrase
4794	4794	HXB2-2		G -> W	3884	0.001	integrase
4794	4794	HXB2-1		G -> W	10100	0.001	integrase
4802	4802	HXB2-1		I -> M	9578	0.001	integrase
4803	4803	HXB2-2		G -> W	3616	0.002	integrase
4804	4804	HXB2-2		G -> V	3596	0.002	integrase
4806	4806	HXB2-2		G -> R	3568	0.001	integrase
4809	4809	HXB2-2		Y -> H	2968	0.002	integrase
4809	4809	HXB2-nested		Y -> H	3409	0.001	integrase
4809	4809	HXB2-1		Y -> H	8442	0.001	integrase
4810	4810	HXB2-2		Y -> C	2970	0.001	integrase
4810	4810	HXB2-nested		Y -> C	3430	0.001	integrase
4810	4810	HXB2-1		Y -> C	8440	0.002	integrase
4813	4813	HXB2-nested		S -> N	3517	0.001	integrase
4816	4816	HXB2-nested		A -> E	3323	0.001	integrase
4824	4824	HXB2-2		R -> G	2627	0.001	integrase
4824	4824	HXB2-nested		R -> G	3032	0.001	integrase
4827	4827	HXB2-2		I -> V	2686	0.001	integrase
4827	4827	HXB2-nested		I -> V	3116	0.002	integrase
4829	4829	HXB2-nested		I -> M	3012	0.002	integrase
4834	4834	HXB2-nested		D -> G	3029	0.001	integrase
4834	4834	HXB2-1		D -> G	7576	0.002	integrase
4837	4837	HXB2-2		I -> T	2660	0.002	integrase
4837	4837	HXB2-nested		I -> K	3152	0.001	integrase
4837	4837	HXB2-1		I -> T	7727	0.001	integrase
4839	4839	HXB2-nested		I -> V	3199	0.002	integrase
4841	4841	HXB2-nested		I -> M	3208	0.002	integrase
4841	4841	HXB2-1		I -> M	7946	0.001	integrase
4849	4849	HXB2-2		D -> G	2646	0.003	integrase
4849	4849	HXB2-nested		D -> G	3166	0.004	integrase
4849	4849	HXB2-1		D -> G	7687	0.003	integrase
4851	4851	HXB2-nested		I -> V	3182	0.002	integrase
4853	4853	HXB2-2		I -> M	2723	0.001	integrase
4853	4853	HXB2-1		I -> M	7907	0.002	integrase
4867	4867	HXB2-2		L -> S	2733	0.001	integrase
4870	4870	HXB2-nested		Q -> R	3349	0.002	integrase
4881	4881	HXB2-nested		T -> A	3325	0.002	integrase
4889	4889	HXB2-nested		I -> M	3305	0.001	integrase
4900	4900	HXB2-nested		R -> Q	3418	0.001	integrase
4903	4903	HXB2-nested		V -> A	3358	0.002	integrase
4903	4903	HXB2-1		V -> A	7597	0.001	integrase
4905	4905	HXB2-1		Y -> H	7718	0.001	integrase
4906	4906	HXB2-nested		Y -> C	3497	0.001	integrase
4909	4909	HXB2-nested		Y -> C	3629	0.001	integrase
4911	4911	HXB2-2		R -> G	3108	0.001	integrase
4911	4911	HXB2-nested		R -> G	3637	0.002	integrase
4911	4911	HXB2-1		R -> G	8460	0.002	integrase
4912	4912	HXB2-2		R -> M	3092	0.002	integrase
4912	4912	HXB2-1		R -> M	8397	0.002	integrase
4915	4915	HXB2-2		D -> G	3055	0.002	integrase
4915	4915	HXB2-nested		D -> G	3584	0.002	integrase
4917	4917	HXB2-2		S -> G	3072	0.002	integrase
4917	4917	HXB2-nested		S -> G	3581	0.001	integrase
4917	4917	HXB2-1		S -> G	8196	0.002	integrase
4918	4918	HXB2-2		S -> N	3103	0.002	integrase
4918	4918	HXB2-nested		S -> N	3601	0.001	integrase
4921	4921	HXB2-nested		R -> K	3622	0.001	integrase
4923	4923	HXB2-nested		N -> D	3607	0.005	integrase
4930	4930	HXB2-1		L -> P	8243	0.002	integrase
4935	4935	HXB2-nested		K -> E	3788	0.001	integrase
4941	4941	HXB2-nested		P -> S	3769	0.001	integrase
4944	4944	HXB2-2		A -> T	3283	0.001	integrase
4944	4944	HXB2-nested		A -> T	3769	0.001	integrase
4948	4948	HXB2-2		K -> R	3195	0.002	integrase
4948	4948	HXB2-nested		K -> R	3689	0.001	integrase
4951	4951	HXB2-2		L -> P	3155	0.002	integrase
4951	4951	HXB2-1		L -> P	8103	0.001	integrase
4954	4954	HXB2-1		L -> P	8228	0.001	integrase
4956	4956	HXB2-2		W -> R	3189	0.001	integrase
4957	4957	HXB2-2		W -> L	3219	0.001	integrase
4962	4962	HXB2-2		G -> C	3088	0.002	integrase
4966	4966	HXB2-2		E -> G	2942	0.002	integrase
4966	4966	HXB2-nested		E -> G	3335	0.001	integrase
4966	4966	HXB2-1		E -> G	7401	0.001	integrase
4969	4969	HXB2-1		G -> V	7354	0.001	integrase
4974	4974	HXB2-nested		V -> I	3189	0.002	integrase
4975	4975	HXB2-2		V -> A	2900	0.001	integrase
4978	4978	HXB2-2		V -> A	2844	0.001	integrase
4978	4978	HXB2-nested		V -> A	3119	0.002	integrase
4981	4981	HXB2-2		I -> T	2616	0.001	integrase
4984	4985	HXB2-2		Q -> P	2394	0.2% -> 0.2%	integrase
4984	4984	HXB2-nested		Q -> R	2726	0.001	integrase
4991	4991	HXB2-nested		N -> K	2564	0.002	integrase
4996	4996	HXB2-nested		D -> G	2316	0.003	integrase
4996	4996	HXB2-1		D -> G	4806	0.003	integrase
5001	5001	HXB2-nested		K -> E	2248	0.001	integrase
5004	5004	HXB2-nested		V -> L	2199	0.002	integrase
5006	5008	HXB2-2		VV -> VW	1666	0.001	integrase
5007	5007	HXB2-1		V -> L	4225	0.001	integrase
5008	5008	HXB2-nested		V -> A	2027	0.002	integrase
5011	5011	HXB2-2		P -> Q	1648	0.002	integrase
5014	5014	HXB2-nested		R -> K	1989	0.001	integrase
5016	5016	HXB2-nested		R -> G	1983	0.001	integrase
5019	5019	HXB2-nested		K -> E	1956	0.002	integrase
5025	5025	HXB2-nested		K -> Q	1910	0.001	integrase
5025	5025	HXB2-nested		K -> E	1910	0.001	integrase
5026	5026	HXB2-2		K -> R	1497	0.003	integrase
5026	5026	HXB2-nested		K -> R	1886	0.001	integrase
5029	5029	HXB2-nested		I -> T	1846	0.002	integrase
5029	5029	HXB2-1		I -> T	3592	0.002	integrase
5031	5031	HXB2-1		I -> V	3437	0.003	integrase
5035	5035	HXB2-1		R -> M	3192	0.001	integrase
5037	5037	HXB2-nested		D -> N	1634	0.001	integrase
5038	5038	HXB2-nested		D -> G	1576	0.001	integrase
5040	5040	HXB2-nested		Y -> H	1489	0.001	integrase
5041	5041	HXB2-2		Y -> C	1061	0.004	integrase
5041	5041	HXB2-2		M -> V	1061	0.004	integrase
5041	5041	HXB2-nested		Y -> C	1473	0.001	integrase
5041	5041	HXB2-nested		M -> V	1473	0.001	integrase
5041	5041	HXB2-1		Y -> C	2575	0.003	integrase
5041	5041	HXB2-1		M -> V	2575	0.003	integrase
5042	5042	HXB2-1		M -> K	2556	0.001	integrase
5044	5044	HXB2-nested		G -> E	1434	0.001	integrase
5044	5044	HXB2-nested		E -> K	1434	0.001	integrase
5045	5045	HXB2-nested		E -> G	1298	0.003	integrase
5048	5048	HXB2-nested		N -> S	1221	0.002	integrase
5048	5048	HXB2-nested		K -> N	1221	0.002	integrase
5048	5048	HXB2-nested		N -> I	1221	0.002	integrase
5048	5048	HXB2-1		N -> S	2017	0.002	integrase
5050	5050	HXB2-2		Q -> R	781	0.004	integrase
5050	5050	HXB2-2		R -> G	781	0.004	integrase
5050	5050	HXB2-nested		Q -> R	1157	0.004	integrase
5050	5050	HXB2-nested		R -> G	1157	0.004	integrase
5050	5050	HXB2-1		Q -> R	1895	0.003	integrase
5050	5050	HXB2-1		R -> G	1895	0.003	integrase
5050	5051	HXB2-1		Q -> L	1865	0.001	integrase
5050	5052	HXB2-1		R -> Y	1787	0.001	integrase
5051	5051	HXB2-2		Q -> H	767	0.003	integrase
5051	5052	HXB2-2		R -> M	733	0.003	integrase
*Nucleotide start position relative to the start of HXB2
** All nucleotide changes found in our clonal HXB2 stock that are associated with drug resistance are boxed with the known drug resistance mutation located at the top of the box.
Variants found above 99% frequency are highlighted in orange and are likely changes between the plasmid used to develop our stock and the published HXB2 sequence.
